# Supplementary material for: Association of Allostatic Load and All Cancer Risk in the SWAN Cohort
Source: Cancers (Basel). 2022 Jun 21;14(13):3044. doi: 10.3390/cancers14133044 (PMC9264860; doi:10.3390/cancers14133044)
Supplement: Supplementary file 1 [file cancers-14-03044-s001.zip]

Archive with 1 entries (1 files):
- cancers-1679034-supplementary.pdf
